# Supplementary material for: 2-Pyridylmetallocenes, Part IX. Sulphur-Substituted 2-Pyridylferrocene: Synthesis and Reactivity towards Pt(II) and Hg(II)
Source: Molecules. 2024 Oct 15;29(20):4884. doi: 10.3390/molecules29204884 (PMC11510587; doi:10.3390/molecules29204884)
Supplement: Supplementary file 1 [file molecules-29-04884-s001.zip]

Archive with 1 entries (1 files):
- molecules-3251339-supplementary.pdf
